# Supplementary material for: A systematic scoping review evaluating sugar-sweetened beverage taxation from a systems perspective
Source: Nat Food. 2023 Oct 19;4(11):986–95. doi: 10.1038/s43016-023-00856-0 (PMC10661741; doi:10.1038/s43016-023-00856-0)
Supplement: Supplementary file 3 — Summary of all 329 included papers and data extracted for this review on each paper, including all influences/impacts assessed in each paper. [file 43016_2023_856_MOESM3_ESM.xlsx]

## Sheet: Sheet1
										When a budget deficit is identified as part of the motivation for the introduction of an SSB tax (not, public perception of a budget deficit as the reason for an SSB tax)	When health (e.g. high obesity rates, high diabetes burden, etc.) is identified as part of the motivation for the introduction of an SSB tax (not public perception of a health as the reason for an SSB tax)	When the SSB industry (e.g. manufacturers, grocers, etc) engage in strategies to influence the introduction of an SSB tax (e.g. before a tax is introduced)	Broadly refers to the policy process surrounding the introduction of an SSB tax not otherwsie specified.	When the focus is on determinants or levels of public support/opposition towards an SSB tax.	When the focus is on how the policy process led to decisions around what kind of tax design (e.g. ad valorem/specific, rate, definition of taxable products, etc.) Does not include simulation studies which consider multiple tax designs, but rather policy process studies, comparative case studies, etc.	Changes in the price of SSBs	Changes in the price of non-SSBs and/or untaxed beverages	Outcomes which explicilty address heterogeneous price changes following the introduction of an SSB tax	Changes in sales only of SSBs/taxed products (note, consumption and calories of SSBs are captured elsewhere)	Outcomes around changes in consumption of SSBs - note that many studies conflate purchase of SSBs and consumption of SSBs - aim to use this outcome only for studies which use consumption-specific data such as food frequency questionnaires or 24-hour recalls. Studies which use scanner data, household expenditure data, etc. can be cateogirzed under 'SSB sales'	Outcomes measuring changes in calories or added sugars from SSBs - distinct from total calories. Note that some papers assume changes in SSB-derived cateogires equate to changes in total calories of the same magnitude, without taking into account potential substitution to non-SSB or food-dervied calories. Aim to preserve 'total calories' for studies which take into account full range of substitut…	Changes in sales/consumption of non-SSBs (excluding milk and water, which are captured separately)	Changes in any outcome (sales, consumption, calories) from untaxed SSBs, such as powdered sweetened drinks in some settings, or sweetened flavored milks, etc (definition of untaxed SSBs vary from setting to setting)	Changes in sales/consumption of milk	Outcomes around changes in water	Outcomes around changes in low-sugar SSBs (e.g. especially relevant in evaluations of tiered SSB tax designs)	Changes in sales of alcohol	Changes in sales/consumption of foods	Outcomes around changes in SSB sales in neighboring jurisdictions (e.g. when the neighoring jurisidction is not used as a control but is a subject of study on its own)	Outcomes around changes in added sugars overall (e.g. not just from SSBs)	Changes in total caloric consumption (note this should be applied to studies which account for substitution to other foods)	Outcomes around changes in diet beyond changes in added/total sugar or total calories - may include changes in fat/sodium/carbohydrates/vitamins, or may also refer to a more holistic 'diet quality' variable	Outcomes around changes in perceptions of SSBs brought on because of the introduction of an SSB tax. Includes awareness that SSBs are taxed, as well as awareness that SSBs are a health risk (e.g. risk signalling)	The public's perception of a price change (whether or not it is attributed to the SSB tax)	Public or stakeholder perception of SSB tax effectiveness after an SSB tax has been introduced (e.g. not effectiveness of SSB taxes in general, but of a specific tax in a specific setting)	Any outcome around BMI/obesity/bodyweight changes after the introduction of an SSB tax.	Any outcome around health (e.g. dental caries, diabetes, QALYs, DALYs, life years gained, etc), excluding BMI, after the introduction of an SSB tax.	Outcomes around any other impact stratified by SES. Does not include other form of equity (e.g. does not include stratifications by male/female or age)	Changes in government revenue	Changes in jobs/employment following the introduction of an SSB tax	Outcomes around productivity, GDP, etc. (excludes changes in employment)	Administrative costs of operating an SSB tax, as well as government costs to cover healthcare related expenses.	Household expenditure on SSBs (does not include household expenditure on future healthcare costs)	Industry costs in response to the introduction of an SSB tax	Industry strategies after an SSB tax has been introduced (exlcuding marketing, promotions, etc which are separate headings). May include industry efforts to repeal a tax	Changes in marketing (broadly defined) following the introduction of an SSB tax	Changes in the number of SSB products on the market (e.g. introduction of new products, consolidation of existing ones, etc.)	Changes in the number of non-SSB products on the market (e.g. introduction of new products, consolidation of existing ones, etc.)	Changes in the product sizes available
										Influences						Impacts
ID	Reference	Author	Year	Setting (National)	Subsetting (Subnational)	Title	Study Type	Document Type	Explicitly complexity-informed	budget deficit	health	industry strategies	political feasability	public support	tax design/ease of identifying taxed products	price of SSBs	price of non-SSBs/untaxed beverages	heterogeneity of price change	sales of SSBs/taxed drinks	consumption of SSB	calories/added sugars from SSBs	sales/consumption of non-SSBs	sales/consumption/calories from untaxed SSBs	sales/consumption of milk	sales/consumption of water	sales/consumption of low-sugar SSBs	sales of alcohol	sales of other foods	cross-border sales	total consumption of added sugars	total caloric consumption	diet quality	awareness	perception of price increase	perception of tax effectiveness	BMI/obesity rate/bodyweight	NCDs and cost savings	equity	revenue	jobs	economic growth	gov't costs	hh costs/expenditure	industry costs	industry strategies	marketing	number of SSBs	number of non-SSBs	product size
3575	Bahl 2003	Bahl	2003	Ireland		The uneasy case against discriminatory excise taxation: Soft drink taxes in Ireland	Empirical quantitative	Peer-reviewed full-length journal article								1			1																				1			1	1
3037	Gustavsen 2005	Gustavsen	2005	Norway		Public Policies and the Demand for Carbonated Soft Drinks: A Censored Quantile Regression Approach	Simulations or modelling	Peer-reviewed full-length journal article											1
3235	Fletcher 2008	Fletcher	2008	United States	United States	Can Soft Drink Taxes Reduce Population Weight?	Empirical quantitative	Peer-reviewed full-length journal article																												1		1
2723	Sharpe 2008	Sharpe	2008	United States	United States	Using extremeness aversion to fight obesity: Policy implications of context dependent demand	Simulations or modelling	Peer-reviewed full-length journal article											1																										1				1
3186	Powell 2009	Powell	2009	United States	United States	Associations between state-level soda taxes and adolescent body mass index	Empirical quantitative	Peer-reviewed full-length journal article																												1
3242	Finkelstein 2010	Finkelstein	2010	United States	United States	Impact of targeted beverage taxes on higher- and lower-income households	Simulations or modelling	Peer-reviewed full-length journal article													1	1		1												1		1	1				1
3234	Fletcher 2010	Fletcher	2010	United States	United States	Taxing soft drinks and restricting access to vending machines to curb child obesity	Empirical quantitative	Peer-reviewed full-length journal article												1	1										1					1
3233	Fletcher 2010	Fletcher	2010	United States	United States	The effects of soft drink taxes on child and adolescent consumption and weight outcomes	Empirical quantitative	Peer-reviewed full-length journal article												1				1							1	1				1
2724	Sharpe 2010	Sharpe	2010	United States	United States	Consumption effects of bundling: Consumer perceptions, firm actions, and public policy implications	Simulations or modelling	Peer-reviewed full-length journal article												1	1							1			1												1	1	1
2672	Sturm 2010	Sturm	2010	United States	United States	Soda taxes, soft drink consumption, and children's body mass index	Empirical quantitative	Peer-reviewed full-length journal article												1																1		1
3642	Aguilar-Estrada 2011	Aguilar-Estrada	2011	Mexico		Taxing flavored waters (soda): an alternative for financing the fight against diabetes in MÃ©xico	Simulations or modelling	Peer-reviewed full-length journal article											1																				1
3611	Andreyeva 2011	Andreyeva	2011	United States	United States	Estimating the potential of taxes on sugar-sweetened beverages to reduce consumption and generate revenue	Simulations or modelling	Peer-reviewed full-length journal article											1		1																		1
3036	Gustavsen 2011	Gustavsen	2011	Norway		The effects of taxes on purchases of sugar-sweetened carbonated soft drinks: A quantile regression approach	Simulations or modelling	Peer-reviewed full-length journal article											1																	1
2935	Lin 2011	Lin	2011	United States	United States	Measuring weight outcomes for obesity intervention strategies: the case of a sugar-sweetened beverage tax	Simulations or modelling	Peer-reviewed full-length journal article											1		1															1		1	1				1
2834	Moise 2011	Moise	2011	Mexico		Limiting the consumption of sugar sweetened beverages in Mexico's obesogenic environment: a qualitative policy review and stakeholder analysis	Empirical qualitative or case study	Peer-reviewed full-length journal article				1	1
3083		Schweitzer	2011	United States	United States	Soda Taxes: A Missed Opportunity or An Untested Tactic?	Empirical qualitative or case study	Peer-reviewed full-length journal article		1		1	1
2630	Thow 2011	Thow	2011	Pacific Islands		Taxing soft drinks in the Pacific: implementation lessons for improving health	Empirical qualitative or case study	Peer-reviewed full-length journal article		1		1			1	1	1			1																			1
2537	Zhen 2011	Zhen	2011	United States	United States	Habit Formation and Demand for Sugarâ€Sweetened Beverages	Simulations or modelling	Peer-reviewed full-length journal article											1			1		1	1													1	1				1
3343	Claro 2012	Claro	2012	Brazil		Sugar-sweetened beverage taxes in Brazil	Simulations or modelling	Peer-reviewed full-length journal article											1		1																	1
3739	Dharmasena 2012	Dharmasena	2012	United States	United States	Intended and unintended consequences of a proposed national tax on sugar-sweetened beverages to combat the U.S. obesity problem	Simulations or modelling	Peer-reviewed full-length journal article											1		1	1	1	1	1						1					1
3267	Eyler 2012	Eyler	2012	United States	United States	Patterns and predictors of enactment of State Childhood Obesity Legislation in the United States: 2006â€“2009	Empirical qualitative or case study	Peer-reviewed full-length journal article					1
2918	Lopez 2012	Lopez	2012	United States	United States	Demand for carbonated soft drinks: Implications for obesity policy	Simulations or modelling	Peer-reviewed full-length journal article											1		1	1														1
2905	Lusk 2012	Lusk	2012	United States	United States	When do fat taxes increase consumer welfare?	Simulations or modelling	Peer-reviewed full-length journal article																																			1
2827	Morley 2012	Morley	2012	Australia		Public opinion on food-related obesity prevention policy initiatives	Empirical quantitative	Peer-reviewed full-length journal article						1
2800	Ng 2012	Ng	2012	United Kingdom		Patterns and trends of beverage consumption among children and adults in Great Britain, 1986 -2009	Simulations or modelling	Peer-reviewed full-length journal article											1			1		1
3175	Preece 2012	Preece	2012	Thailand		Excise taxation of non-alcoholic beverages in Thailand: Products, approaches, rates and administration	Empirical qualitative or case study	Peer-reviewed full-length journal article							1																											1		1	1
3143	Rivard 2012	Rivard	2012	United States	United States	Taxing sugar-sweetened beverages: a survey of knowledge, attitudes and behaviours	Empirical quantitative	Peer-reviewed full-length journal article						1
2688	Sorensen 2012	Sorensen	2012	Denmark		Corporate capitalism or coca-colonisation? Economic interests, cultural concerns, tax policies and coca-cola in Denmark from 1945 to the early 1960s	Empirical qualitative or case study	Peer-reviewed full-length journal article				1
2589	Wang 2012	Wang	2012	United States	United States	A penny-per-ounce tax on sugar-sweetened beverages would cut health and cost burdens of diabetes	Simulations or modelling	Peer-reviewed full-length journal article											1	1																1	1		1			1
3562	Barry 2013	Barry	2013	United States	United States	Taxes on Sugar-Sweetened Beverages	Empirical quantitative	Peer-reviewed full-length journal article						1
3505	Bonnet 2013	Bonnet	2013	France		Impact of cost shocks on consumer prices in vertically-related markets: The case of the French soft drink market	Simulations or modelling	Peer-reviewed full-length journal article								1	1																												1
3487	Briggs 2013	Briggs	2013	United Kingdom		Overall and income specific effect on prevalence of overweight and obesity of 20% sugar sweetened drink tax in UK: econometric and comparative risk assessment modelling study	Simulations or modelling	Peer-reviewed full-length journal article											1		1	1		1	1		1									1		1	1				1
3486	Briggs 2013	Briggs	2013	Ireland		The potential impact on obesity of a 10% tax on sugar-sweetened beverages in Ireland, an effect assessment modelling study	Simulations or modelling	Peer-reviewed full-length journal article												1	1															1		1
3243	Finkelstein 2013	Finkelstein	2013	United States	United States	Implications of a sugar-sweetened beverage (SSB) tax when substitutions to non-beverage items are considered	Simulations or modelling	Peer-reviewed full-length journal article											1		1	1		1				1			1	1				1
3214	Gao 2013	Gao	2013	United States	United States	Consumer demand for diet quality: evidence from the healthy eating index Consumer demand for diet quality: evidence from the healthy eating index	Simulations or modelling	Peer-reviewed full-length journal article																								1
2942	Levy 2013	Levy	2013	United States	United States	Simulation modeling of policies directed at youth sugar-sweetened beverage consumption	Simulations or modelling	Peer-reviewed full-length journal article											1	1	1										1												1
2931	Liu 2013	Liu	2013	United States	United States	How Effective is Public Policy in Decreasing Soda Consumption? An Assessment of Four Policy Options	Simulations or modelling	Peer-reviewed full-length journal article											1
2856	Mekonnen 2013	Mekonnen	2013	United States	California	Health benefits of reducing sugar-sweetened beverage intake in high risk populations of California: results from the cardiovascular disease (CVD) policy model	Simulations or modelling	Peer-reviewed full-length journal article																												1	1	1				1
2826	Mosier 2013	Mosier	2013	United States	Colorado, Kansas	Cookies, candy, and coke: Examining state sugar-sweetened-beverage tax policy from a multiple streams approach	Empirical qualitative or case study	Peer-reviewed full-length journal article		1	1	1	1	1	1
2793	Niederdeppe 2013	Niederdeppe	2013	United States	United States	News coverage of sugar-sweetened beverage taxes: Pro- and anti-tax arguments in public discourse	Empirical quantitative	Peer-reviewed full-length journal article					1
2693	Snowdon 2013	Snowdon	2013	Pacific Islands		Trade policy and obesity prevention: challenges and innovation in the Pacific Islands	Empirical qualitative or case study	Peer-reviewed full-length journal article		1	1	1				1																							1									1
2532	Zheng 2013	Zheng	2013	United States	United States	Taxing food and beverages: theory, evidence, and policy	Simulations or modelling	Peer-reviewed full-length journal article											1														1
3554	Basu 2014	Basu	2014	India		Averting obesity and type 2 diabetes in India through sugar-sweetened beverage taxation: an economic-epidemiologic modeling study	Simulations or modelling	Peer-reviewed full-length journal article											1	1																1	1
3557	Basu 2014	Basu	2014	United States	United States	Reducing added sugars in the food supply through a cap-and-trade approach	Simulations or modelling	Peer-reviewed full-length journal article																												1	1	1
3738	Dharmasena 2014	Dharmasena	2014	United States	United States	Partial versus general equilibrium calorie and revenue effects associated with a sugar-sweetened beverage tax	Simulations or modelling	Peer-reviewed full-length journal article											1			1		1	1						1								1						1
3066	Gollust 2014	Gollust	2014	United States	United States	Americans' opinions about policies to reduce consumption of sugar-sweetened beverages	Empirical quantitative	Peer-reviewed full-length journal article						1
3051	Greathouse 2014	Greathouse	2014	United States	United States	The association of soda sales tax and school nutrition laws: a concordance of policies	Empirical quantitative	Peer-reviewed full-length journal article
2959	Jou 2014	Jou	2014	United States	El Monte, Richmond	Strategic messaging to promote taxation of sugar-sweetened beverages: lessons from recent political campaigns	Empirical qualitative or case study	Peer-reviewed full-length journal article						1
3452	Kristensen 2014	Kristensen	2014	United States	United States	Reducing Childhood Obesity through U.S. Federal Policy	Simulations or modelling	Peer-reviewed full-length journal article																												1		1
2930	Liu 2014	Liu	2014	United States	United States	The impact of four alternative policies to decrease soda consumption	Simulations or modelling	Peer-reviewed full-length journal article											1		1
2928	Lloyd-Williams 2014	Lloyd-Williams	2014	Region	Europe	Smorgasbord or symphony? Assessing public health nutrition policies across 30 European countries using a novel framework	Empirical qualitative or case study	Peer-reviewed full-length journal article					1
2887	Manyema 2014	Manyema	2014	South Africa		The potential impact of a 20% tax on sugar-sweetened beverages on obesity in South African adults: a mathematical model	Simulations or modelling	Peer-reviewed full-length journal article												1											1					1
2828	Moretto 2014	Moretto	2014	Australia		Yes, the government should tax soft drinks: findings from a citizens' jury in Australia	Empirical qualitative or case study	Peer-reviewed full-length journal article						1
2794	Niederdeppe 2014	Niederdeppe	2014	United States	United States	Inoculation in competitive framing examining message effects on policy preferences	Experimental	Peer-reviewed full-length journal article						1
2736	Pitt 2014	Pitt	2014	Australia		Listening to the experts: Is there a place for food taxation in the fight against obesity in early childhood?	Empirical qualitative or case study	Peer-reviewed full-length journal article			1		1
3178	Powell 2014	Powell	2014	United States	United States	Employment impact of sugar-sweetened beverage taxes	Simulations or modelling	Peer-reviewed full-length journal article																																1
3130	Roh 2014	Roh	2014	United States	United States	Where there's a will: can highlighting future youth-targeted marketing increase support for soda taxes?	Experimental	Peer-reviewed full-length journal article						1
2726	Sharma 2014	Sharma	2014	United States	United States	The effects of taxing sugar-sweetened beverages across different income groups	Simulations or modelling	Peer-reviewed full-length journal article											1	1		1		1	1											1		1					1
2710	Simon 2014	Simon	2014	United States	Los Angeles	Public opinion on nutrition-related policies to combat child obesity, Los Angeles County, 2011	Empirical quantitative	Peer-reviewed full-length journal article						1
2661	Taber 2014	Taber	2014	United States	United States	How state taxes and policies targeting soda consumption modify the association between school vending machines and student dietary behaviors: a cross-sectional analysis	Empirical quantitative	Peer-reviewed full-length journal article												1
2581	Waterlander 2014	Waterlander	2014	Netherlands		Effects of a price increase on purchases of sugar sweetened beverages. Results from a randomized controlled trial	Experimental	Peer-reviewed full-length journal article											1			1		1	1		1	1
2539	Zhen 2014	Zhen	2014	United States	United States	By Ounce or By Calorie: The Differential Effects of Alternative Sugar-Sweetened Beverage Tax Strategies	Simulations or modelling	Peer-reviewed full-length journal article											1		1
2538	Zhen 2014	Zhen	2014	United States	United States	Predicting the Effects of Sugar-Sweetened Beverage Taxes on Food and Beverage Demand in a Large Demand System	Simulations or modelling	Peer-reviewed full-length journal article														1		1	1			1			1							1
3332	Colantuoni 2015	Colantuoni	2015	United States	United States	The Impact of Soda Sales Taxes on Consumption: Evidence From Scanner Data	Empirical quantitative	Peer-reviewed full-length journal article											1
3323	Colchero 2015	Colchero	2015	Mexico		Changes in Prices After an Excise Tax to Sweetened Sugar Beverages Was Implemented in Mexico: Evidence from Urban Areas	Empirical quantitative	Peer-reviewed full-length journal article								1	1	1
3320	Collins 2015	Collins	2015	United Kingdom		Modelling the Health Impact of an English Sugary Drinks Duty at National and Local Levels	Simulations or modelling	Peer-reviewed full-length journal article											1	1											1						1					1
3725	Donaldson 2015	Donaldson	2015	United States	Mid-Atlantic State	Public support for a sugar-sweetened beverage tax and pro-tax messages in a Mid-Atlantic US state	Empirical quantitative	Peer-reviewed full-length journal article						1
3272	EtilÃ© 2015	EtilÃ©	2015	Australia		Do high consumers of sugarâ€sweetened beverages respond differently to price changes? A finite mixture IVâ€Tobit approach	Simulations or modelling	Peer-reviewed full-length journal article											1																	1							1
3261	Falbe 2015	Falbe	2015	United States	Berkeley	Higher Retail Prices of Sugar-Sweetened Beverages 3 Months After Implementation of an Excise Tax in Berkeley, California	Empirical quantitative	Peer-reviewed full-length journal article								1	1	1
3230	Fletcher 2015	Fletcher	2015	United States	United States	Non-linear effects of soda taxes on consumption and weight outcomes	Empirical quantitative	Peer-reviewed full-length journal article											1		1	1	1	1							1					1
3227	Ford 2015	Ford	2015	United States	United States	Targeted Beverage Taxes Influence Food and Beverage Purchases among Households with Preschool Children	Simulations or modelling	Peer-reviewed full-length journal article											1		1			1							1
3213	Gebreab 2015	Gebreab	2015	United States	United States	Geographic variations in cardiovascular health in the United States: contributions of state- and individual-level factors	Empirical quantitative	Peer-reviewed full-length journal article																													1
3208	Ghosh 2015	Ghosh	2015	United States	United States	The Political Economy of Soda Taxation	Empirical quantitative	Peer-reviewed full-length journal article			1		1
3059	Gortmaker 2015	Gortmaker	2015	United States	United States	Cost Effectiveness of Childhood Obesity Interventions: Evidence and Methods for CHOICES	Simulations or modelling	Peer-reviewed full-length journal article																												1	1		1			1
3058	Gortmaker 2015	Gortmaker	2015	United States	United States	Three Interventions That Reduce Childhood Obesity Are Projected To Save More Than They Cost To Implement	Simulations or modelling	Peer-reviewed full-length journal article																												1						1
2983	Isett 2015	Isett	2015	United States	New York City	Learning from New York City : a case study of public health policy practice in the Bloomberg administration	Empirical qualitative or case study	Peer-reviewed full-length journal article				1	1
2956	Julia 2015	Julia	2015	France		Public perception and characteristics related to acceptance of the sugar-sweetened beverage taxation launched in France in 2012	Empirical quantitative	Peer-reviewed full-length journal article						1
2922	Long 2015	Long	2015	United States	United States	Cost Effectiveness of a Sugar-Sweetened Beverage Excise Tax in the U.S	Simulations or modelling	Peer-reviewed full-length journal article												1																1	1		1			1
2899	Madden 2015	Madden	2015	Ireland		The poverty effects of a 'fat-tax' in Ireland	Simulations or modelling	Peer-reviewed full-length journal article																														1					1
2888	Manyema 2015	Manyema	2015	South Africa		Decreasing the Burden of Type 2 Diabetes in South Africa: The Impact of Taxing Sugar-Sweetened Beverages	Simulations or modelling	Peer-reviewed full-length journal article																													1					1
2792	Nixon 2015	Nixon	2015	United States	Richmond, El Monte, Telluride	Big Sodaâ€™s long shadow: news coverage of local proposals to tax sugar-sweetened beverages in Richmond, El Monte and Telluride	Empirical mixed methods	Peer-reviewed full-length journal article				1	1	1
3116	Ruff 2015	Ruff	2015	United States	New York City	Estimating the effects of a calorie-based sugar-sweetened beverage tax on weight and obesity in New York City adults using dynamic loss models	Simulations or modelling	Peer-reviewed full-length journal article																												1
2628	Tiffin 2015	Tiffin	2015	United Kingdom		The effects of a soft drink tax in the UK	Simulations or modelling	Peer-reviewed full-length journal article											1	1		1	1		1		1	1			1
2592	Wang 2015	Wang	2015	United States	United States	The impact of soda taxes on consumer welfare: Implications of storability and taste heterogeneity	Simulations or modelling	Peer-reviewed full-length journal article											1																				1
3513	Bollard 2016	Bollard	2016	New Zealand		Effects of plain packaging, warning labels, and taxes on young peopleâ€™s predicted sugar-sweetened beverage preferences: an experimental study	Experimental	Peer-reviewed full-length journal article											1
3326	Colchero 2016	Colchero	2016	Mexico		Beverage purchases from stores in Mexico under the excise tax on sugar sweetened beverages: observational study	Empirical quantitative	Peer-reviewed full-length journal article											1			1			1													1
3329	Colchero 2016	Colchero	2016	Mexico		Beverages Sales in Mexico before and after Implementation of a Sugar Sweetened Beverage Tax	Empirical quantitative	Peer-reviewed full-length journal article											1			1			1													1
3260	Falbe 2016	Falbe	2016	United States	Berkeley	Impact of the Berkeley Excise Tax on Sugar-Sweetened Beverage Consumption	Empirical quantitative	Peer-reviewed full-length journal article												1					1
2933	Liu 2016	Liu	2016	United States	United States	Systems simulation model for assessing the sustainability and synergistic impacts of sugar-sweetened beverages tax and revenue recycling on childhood obesity prevention	Simulations or modelling	Peer-reviewed full-length journal article	Yes										1	1	1															1			1
2886	Manyema 2016	Manyema	2016	South Africa		Modelling the potential impact of a sugar-sweetened beverage tax on stroke mortality, costs and health-adjusted life years in South Africa	Simulations or modelling	Peer-reviewed full-length journal article																													1					1
2742	Petrescu 2016	Petrescu	2016	Multicountry	United Kingdom, United States	Public acceptability in the UK and USA of nudging to reduce obesity: The example of reducing sugar-sweetened beverages consumption	Empirical quantitative	Peer-reviewed full-length journal article						1
3131	Roh 2016	Roh	2016	United States	United States	The Word Outside and the Pictures in Our Heads: Contingent Framing Effects of Labels on Health Policy Preferences by Political Ideology	Experimental	Peer-reviewed full-length journal article						1
3102	Sanchez-Romero 2016	Sanchez-Romero	2016	Mexico		Projected Impact of Mexico's Sugar-Sweetened Beverage Tax Policy on Diabetes and Cardiovascular Disease: A Modeling Study	Simulations or modelling	Peer-reviewed full-length journal article																							1						1					1
3081	Schwendicke 2016	Schwendicke	2016	Germany		Effects of Taxing Sugar-Sweetened Beverages on Caries and Treatment Costs	Simulations or modelling	Peer-reviewed full-length journal article												1										1							1	1	1				1
2603	Veerman 2016	Veerman	2016	Australia		The Impact of a Tax on Sugar-Sweetened Beverages on Health and Health Care Costs: A Modelling Study	Simulations or modelling	Peer-reviewed full-length journal article																												1	1		1			1
3636	Akkaya 2017	Akkaya	2017	Turkey		Obezite vergilerine iliskin tutumlarin analizi: Istanbul ornegi. (Analysis of the Attitudes towards Obesity Taxes: The Case of Istanbul. With English summary.)	Empirical quantitative	Peer-reviewed full-length journal article						1
3619	Alvarado 2017	Alvarado	2017	Barbados		Trends in beverage prices following the introduction of a tax on sugar-sweetened beverages in Barbados	Empirical quantitative	Peer-reviewed full-length journal article								1	1
3563	Barrientos-Gutierrez 2017	Barrientos-Gutierrez	2017	Mexico		Expected population weight and diabetes impact of the 1-peso-per-litre tax to sugar sweetened beverages in Mexico	Simulations or modelling	Peer-reviewed full-length journal article												1																1	1	1
3553	Batis 2017	Batis	2017	Mexico		Energy, added sugar, and saturated fat contributions of taxed beverages and foods in Mexico	Simulations or modelling	Peer-reviewed full-length journal article													1									1								1
3497	Breeze 2017	Breeze	2017	United Kingdom		Cost-effectiveness of population-based, community, workplace and individual policies for diabetes prevention in the UK	Simulations or modelling	Peer-reviewed full-length journal article																													1	1			1	1
3488	Briggs 2017	Briggs	2017	United Kingdom		Health impact assessment of the UK soft drinks industry levy: a comparative risk assessment modelling study	Simulations or modelling	Peer-reviewed full-length journal article												1										1						1	1
3485	Brock 2017	Brock	2017	United States	Texas	Pennies for Pounds: Soda Consumption and Taxation as a Test of Self-Interested Voting Behavior	Empirical quantitative	Peer-reviewed full-length journal article						1
3392	Caro 2017	Caro	2017	Chile		Designing a food tax to impact food-related non-communicable diseases: the case of Chile	Simulations or modelling	Peer-reviewed full-length journal article							1				1		1	1		1	1						1							1
3394	Caro 2017	Caro	2017	Colombia		Sugary drinks taxation, projected consumption and fiscal revenues in Colombia: evidence from a QUAIDS model	Empirical quantitative	Peer-reviewed full-length journal article											1			1	1	1	1			1											1
3378	Cawley 2017	Cawley	2017	United States	Berkeley	The Pass-Through of Taxes on Sugar-Sweetened Beverages to Retail Prices: The Case of Berkeley, California	Empirical quantitative	Peer-reviewed full-length journal article								1		1
3339	CobiacLinda 2017	CobiacLinda	2017	Australia		Taxes and Subsidies for Improving Diet and Population Health in Australia: A Cost-Effectiveness Modelling Study	Simulations or modelling	Peer-reviewed full-length journal article																							1	1					1					1	1
3328	Colchero 2017	Colchero	2017	Mexico		After Mexico Implemented a Tax, Purchases of Sugar-Sweetened Beverages Decreased and Water Increased: Difference by Place of Residence, Household Composition, and Income Level	Empirical quantitative	Peer-reviewed full-length journal article											1						1													1
3322	Colchero 2017	Colchero	2017	Mexico		Cambios en los precios de bebidas y alimentos con impuesto en Ã¡reas rurales y semirrurales de MÃ©xico	Empirical quantitative	Peer-reviewed full-length journal article								1	1	1
3325	Colchero 2017	Colchero	2017	Mexico		In Mexico, Evidence Of Sustained Consumer Response Two Years After Implementing A Sugar-Sweetened Beverage Tax	Empirical quantitative	Peer-reviewed full-length journal article											1			1																1
3319	Comans 2017	Comans	2017	Australia		Public Preferences for the Use of Taxation and Labelling Policy Measures to Combat Obesity in Young Children in Australia	Empirical quantitative	Peer-reviewed full-length journal article						1
3311	Cornelsen 2017	Cornelsen	2017	United Kingdom		Change in non-alcoholic beverage sales following a 10-pence levy on sugar-sweetened beverages within a national chain of restaurants in the UK: interrupted time series analysis of a natural experiment	Empirical quantitative	Peer-reviewed full-length journal article											1			1			1
3226	Ford 2017	Ford	2017	United States	United States	SSB taxes and diet quality in US preschoolers: estimated changes in the 2010 Healthy Eating Index	Simulations or modelling	Peer-reviewed full-length journal article											1		1									1	1	1
3206	Gibson 2017	Gibson	2017	Multicountry	Solomon Islands, Papua New Guinea	Fiscal-Food Policies are Likely Misinformed by Biased Price Elasticities from Household Surveys: Evidence from Melanesia	Simulations or modelling	Peer-reviewed full-length journal article											1
3076	Ginsberg 2017	Ginsberg	2017	Israel		Mortality, hospital days and treatment costs of current and reduced sugar consumption in Israel	Simulations or modelling	Peer-reviewed full-length journal article																													1		1			1
3065	Gollust 2017	Gollust	2017	United States	United States	Partisan Responses to Public Health Messages: Motivated Reasoning and Sugary Drink Taxes	Experimental	Peer-reviewed full-length journal article						1
3064	Gollust 2017	Gollust	2017	United States	United States	Young adults' responses to alternative messages describing a sugar-sweetened beverage price increase	Empirical quantitative	Peer-reviewed full-length journal article												1													1
3047	Grumbach 2017	Grumbach	2017	United States	San Francisco	Achieving Health Equity Through Community Engagement in Translating Evidence to Policy: The San Francisco Health Improvement Partnership, 2010-2016	Empirical qualitative or case study	Peer-reviewed full-length journal article					1	1	1
3044	Guerrero-Lopez 2017	Guerrero-Lopez	2017	Mexico		Employment changes associated with the introduction of taxes on sugar-sweetened beverages and nonessential energy-dense food in Mexico	Empirical quantitative	Peer-reviewed full-length journal article																																1
3439	LalAnita 2017	LalAnita	2017	Australia		Modelled health benefits of a sugar-sweetened beverage tax across different socioeconomic groups in Australia: A cost-effectiveness and equity analysis	Simulations or modelling	Peer-reviewed full-length journal article																													1	1	1			1	1
3438	Langellier 2017	Langellier	2017	United States	Philadelphia	Funding quality pre-kindergarten slots with Philadelphia's new 'sugary drink tax': simulating effects of using an excise tax to address a social determinant of health	Simulations or modelling	Peer-reviewed full-length journal article												1																		1
2791	Nomaguchi 2017	Nomaguchi	2017	Australia		The impact on productivity of a hypothetical tax on sugar-sweetened beverages	Simulations or modelling	Peer-reviewed full-length journal article																												1	1				1	1
2746	PeÃ±alvo 2017	PeÃ±alvo	2017	United States	United States	The potential impact of food taxes and subsidies on cardiovascular disease and diabetes burden and disparities in the United States	Simulations or modelling	Peer-reviewed full-length journal article																													1	1
2753	Pearson-Stuttard 2017	Pearson-Stuttard	2017	United States	United States	Reducing US cardiovascular disease burden and disparities through national and targeted dietary policies: A modelling study	Simulations or modelling	Peer-reviewed full-length journal article																													1	1
3082	Schwendicke 2017	Schwendicke	2017	Germany		Taxing sugar-sweetened beverages: impact on overweight and obesity in Germany	Simulations or modelling	Peer-reviewed full-length journal article												1											1					1		1
3079	ScullyMaree 2017	ScullyMaree	2017	Australia		Competing with big business: a randomised experiment testing the effects of messages to promote alcohol and sugary drink control policy	Experimental	Peer-reviewed full-length journal article						1
2711	Silver 2017	Silver	2017	United States	Berkeley	Changes in prices, sales, consumer spending, and beverage consumption one year after a tax on sugar-sweetened beverages in Berkeley, California, US: A before-and-after study	Empirical quantitative	Peer-reviewed full-length journal article								1	1	1	1		1	1	1	1	1				1
2679	StaceyNicholas 2017	StaceyNicholas	2017	South Africa		Sugary beverage taxation in South Africa: Household expenditure, demand system elasticities, and policy implications	Simulations or modelling	Peer-reviewed full-length journal article											1					1														1
2635	Thomas-Meyer 2017	Thomas-Meyer	2017	United Kingdom		Public responses to proposals for a tax on sugar-sweetened beverages: A thematic analysis of online reader comments posted on major UK news websites	Empirical qualitative or case study	Peer-reviewed full-length journal article						1
3649	Acton 2018	Acton	2018	Canada		The impact of price and nutrition labelling on sugary drink purchases: Results from an experimental marketplace study	Experimental	Peer-reviewed full-length journal article											1		1
3617	Alvarez-Sanchez 2018	Alvarez-Sanchez	2018	Mexico		Does the Mexican sugar-sweetened beverage tax have a signaling effect? ENSANUT 2016	Empirical quantitative	Peer-reviewed full-length journal article												1													1
3614	An 2018	An	2018	United States	United States	State Laws Governing Competitive Foods and Beverages Sold in Schools and Childhood Obesity among Children with Special Healthcare Needs, 2007-2016	Empirical quantitative	Peer-reviewed full-length journal article																												1
3532	Blake 2018	Blake	2018	Australia		The effect of sugar-sweetened beverage price increases and educational messages on beverage purchasing behavior among adults	Experimental	Peer-reviewed full-length journal article											1			1			1													1
3501	Bourke 2018	Bourke	2018	Indonesia		The potential impact of taxing sugar drinks on health inequality in Indonesia	Simulations or modelling	Peer-reviewed full-length journal article																												1	1	1	1				1
3498	Breeze 2018	Breeze	2018	United Kingdom		The impact of a local sugar sweetened beverage health promotion and price increase on sales in public leisure centre facilities	Empirical quantitative	Peer-reviewed full-length journal article											1			1	1		1
3411	Buckton 2018	Buckton	2018	United Kingdom		The palatability of sugar-sweetened beverage taxation: A content analysis of newspaper coverage of the UK sugar debate	Empirical quantitative	Peer-reviewed full-length journal article				1	1																				1
3395	Caro 2018	Caro	2018	Chile		Chile's 2014 sugar-sweetened beverage tax and changes in prices and purchases of sugar-sweetened beverages: An observational study in an urban environment	Empirical quantitative	Peer-reviewed full-length journal article								1	1		1			1	1			1												1
3383	Cawley 2018	Cawley	2018	United States	Philadelphia	The Impact of the Philadelphia Beverage Tax on Prices and Product Availability	Empirical quantitative	Peer-reviewed full-length journal article								1	1	1							1																						1	1
3340	Coary 2018	Coary	2018	United States	Philadelphia	Sweetened Beverages Excise Tax Passthrough Rates: A Case Study in Philadelphia	Empirical quantitative	Peer-reviewed full-length journal article								1	1
3321	Colella 2018	Colella	2018	Argentina		Elasticity of Demand for Sweetened and Unsweetened Drinks: The Case of Argentinian Households	Simulations or modelling	Peer-reviewed full-length journal article											1				1	1	1	1
3291	Curry 2018	Curry	2018	United States	Kansas	Public Attitudes and Support for a Sugar-Sweetened Beverage Tax in America's Heartland	Empirical quantitative	Peer-reviewed full-length journal article						1
3274	Etile 2018	Etile	2018	France		The Incidence of Soft-Drink Taxes on Consumer Prices and Welfare:Evidence from the French Ã¢â‚¬Å“Soda TaxÃ¢â‚¬	Empirical quantitative	Peer-reviewed full-length journal article								1	1
3222	Fraser 2018	Fraser	2018	Mexico		Mexico's â€œSugar Taxâ€: Space, Markets, Resistance	Empirical qualitative or case study	Peer-reviewed full-length journal article					1		1																				1
3054	Graca 2018	Graca	2018	Portugal		A new interministerial strategy for the promotion of healthy eating in Portugal: implementation and initial results	Empirical qualitative or case study	Peer-reviewed full-length journal article					1		1
2810	Nakamura 2018	Nakamura	2018	Chile		Evaluating the 2014 sugar-sweetened beverage tax in Chile: An observational study in urban areas	Empirical quantitative	Peer-reviewed full-length journal article								1	1		1		1		1			1												1
2781	Ortega-Avila 2018	Ortega-Avila	2018	Mexico		Exploring perceptions of the Mexican sugar-sweetened beverage tax among adolescents in north-west Mexico: a qualitative study	Empirical qualitative or case study	Peer-reviewed full-length journal article																									1	1	1
2765	Paraje 2018	Paraje	2018	Region	Latin America and Caribbean	Affordability of beer and soft drinks in 15 Latin American countries	Empirical quantitative	Peer-reviewed full-length journal article								1																											1
2750	Pedraza 2018	Pedraza	2018	Mexico		Mexican Households' Purchases of Foods and Beverages Vary by Store-Type, Taxation Status, and SES	Empirical quantitative	Peer-reviewed full-length journal article											1			1	1		1													1
3198	Pomeranz 2018	Pomeranz	2018	United States	United States	Legal and Administrative Feasibility of a Federal Junk Food and Sugar-Sweetened Beverage Tax to Improve Diet	Empirical qualitative or case study	Peer-reviewed full-length journal article					1		1
3171	Purtle 2018	Purtle	2018	United States	Philadelphia	A Case Study of the Philadelphia Sugar-Sweetened Beverage Tax Policymaking Process: Implications for Policy Development and Advocacy	Empirical qualitative or case study	Peer-reviewed full-length journal article				1	1	1	1
3167	Quirmbach 2018	Quirmbach	2018	United Kingdom		Effect of increasing the price of sugar-sweetened beverages on alcoholic beverage purchases: an economic analysis of sales data	Simulations or modelling	Peer-reviewed full-length journal article																			1											1
3078	Seah 2018	Seah	2018	Singapore		Impact of tax and subsidy framed messages on high- and lower-sugar beverages sold in vending machines: a randomized crossover trial	Experimental	Peer-reviewed full-length journal article											1							1							1	1
2731	Seferidi 2018	Seferidi	2018	United Kingdom		Implications of Brexit on the effectiveness of the UK soft drinks industry levy upon CHD in England: a modelling study	Simulations or modelling	Peer-reviewed full-length journal article												1																	1	1
2715	Signal 2018	Signal	2018	New Zealand		Appetite for health-related food taxes: New Zealand stakeholder views	Empirical qualitative or case study	Peer-reviewed full-length journal article			1	1	1	1
2680	Stacey 2018	Stacey	2018	South Africa		Simulating the impact of excise taxation for disease prevention in low-income and middle-income countries: an application to South Africa	Simulations or modelling	Peer-reviewed full-length journal article																													1		1
2663	Swift 2018	Swift	2018	United Kingdom		Public health strategies to reduce sugar intake in the UK: An exploration of public perceptions using digital spaces	Empirical mixed methods	Peer-reviewed full-length journal article						1
2654	Tamir 2018	Tamir	2018	Israel		Taxation of sugar sweetened beverages and unhealthy foods: a qualitative study of key opinion leaders' views	Empirical qualitative or case study	Peer-reviewed full-length journal article			1		1	1	1
2604	Vecino-Ortiz 2018	Vecino-Ortiz	2018	Colombia		A tax on sugar sweetened beverages in Colombia: Estimating the impact on overweight and obesity prevalence across socio economic levels	Simulations or modelling	Peer-reviewed full-length journal article																												1		1
2573	Wilde 2018	Wilde	2018	United States	United States	Reductions in national cardiometabolic mortality achievable by food price changes according to Supplemental Nutrition Assistance Program (SNAP) eligibility and participation	Simulations or modelling	Peer-reviewed full-length journal article																													1	1
2531	Zhong 2018	Zhong	2018	United States	Philadelphia	The Short-Term Impacts of the Philadelphia Beverage Tax on Beverage Consumption	Empirical quantitative	Peer-reviewed full-length journal article												1		1			1
3647	Acton 2019	Acton	2019	Canada		Taxes and front-of-package labels improve the healthiness of beverage and snack purchases: a randomized experimental marketplace	Experimental	Peer-reviewed full-length journal article							1				1		1											1
3618	Alvarado 2019	Alvarado	2019	Barbados		Assessing the impact of the Barbados sugar-sweetened beverage tax on beverage sales: an observational study	Empirical quantitative	Peer-reviewed full-length journal article											1			1			1
3560	Baskin 2019	Baskin	2019	United States	Philadelphia	Implications of the Philadelphia Beverage Tax on Sales and Beverage Substitution for a Major Grocery Retailer Chain	Empirical quantitative	Peer-reviewed full-length journal article											1			1	1						1
3559	Basto-Abreu 2019	Basto-Abreu	2019	Mexico		Cost-Effectiveness Of The Sugar-Sweetened Beverage Excise Tax In Mexico	Simulations or modelling	Peer-reviewed full-length journal article												1																1	1					1
3546	Belanger-Gravel 2019	Belanger-Gravel	2019	Canada		Pattern and correlates of public support for public health interventions to reduce the consumption of sugar-sweetened beverages	Empirical quantitative	Peer-reviewed full-length journal article						1
3542	Bergman 2019	Bergman	2019	Denmark		Are excise taxes on beverages fully passed through to prices? The danish evidence	Empirical quantitative	Peer-reviewed full-length journal article								1		1
3412	Buckton 2019	Buckton	2019	United Kingdom		A discourse network analysis of UK newspaper coverage of the "sugar tax" debate before and after the announcement of the Soft Drinks Industry Levy	Empirical qualitative or case study	Peer-reviewed full-length journal article				1	1																																1
3401	Campos-VÃ¡zquez 2019	Campos-VÃ¡zquez	2019	Mexico		Pass-through and competition: the impact of soft drink taxes as seen through Mexican supermarkets	Empirical quantitative	Peer-reviewed full-length journal article								1	1	1
3400	Capacci 2019	Capacci	2019	France		The impact of the French soda tax on prices and purchases. An ex post evaluation	Empirical quantitative	Peer-reviewed full-length journal article								1	1	1	1			1			1
3728	Dommarco 2019	Dommarco	2019	Mexico		The role of public nutrition research organizations in the construction, implementation and evaluation of evidence-based nutrition policy: Two national experiences in Mexico	Empirical qualitative or case study	Peer-reviewed full-length journal article		1		1	1		1																				1										1
3273	EtilÃ© 2019	EtilÃ©	2019	France		Market Heterogeneity and the Distributional Incidence of Soft-drink Taxes: Evidence from France	Empirical quantitative	Peer-reviewed full-length journal article								1	1	1
3253	Farrell 2019	Farrell	2019	Australia		Why do the public support or oppose obesity prevention regulations? Results from a South Australian population survey	Empirical quantitative	Peer-reviewed full-length journal article						1
3228	Fooks 2019	Fooks	2019	South Africa		Corporations' use and misuse of evidence to influence health policy: a case study of sugar-sweetened beverage taxation	Empirical qualitative or case study	Peer-reviewed full-length journal article				1
3205	Gibson 2019	Gibson	2019	United Kingdom		Testing an Information Intervention: Experimental Evidence on the Effect of Jamie Oliver on Fizzy Drinks Demand	Experimental	Peer-reviewed full-length journal article											1			1											1					1
3015	Hashem 2019	Hashem	2019	United Kingdom		Labelling changes in response to a tax on sugar-sweetened beverages, United Kingdom of Great Britain and Northern Ireland	Empirical quantitative	Peer-reviewed full-length journal article																																									1
3000	Hilton 2019	Hilton	2019	United Kingdom		Following in the footsteps of tobacco and alcohol? Stakeholder discourse in UK newspaper coverage of the Soft Drinks Industry Levy	Empirical qualitative or case study	Peer-reviewed full-length journal article				1		1
2970	Jevdjevic 2019	Jevdjevic	2019	Netherlands		The caries-related cost and effects of a tax on sugar-sweetened beverages	Simulations or modelling	Peer-reviewed full-length journal article																													1		1			1
2949	Kane 2019	Kane	2019	United States	Philadelphia	Understanding beverage taxation: Perspective on the Philadelphia Beverage Tax's novel approach	Empirical qualitative or case study	Peer-reviewed full-length journal article		1			1	1	1																		1					1	1						1
3431	Lawman 2019	Lawman	2019	United States	Philadelphia	Unemployment claims in Philadelphia one year after implementation of the sweetened beverage tax	Empirical quantitative	Peer-reviewed full-length journal article																																1
3428	LeBodo 2019	LeBodo	2019	France		Conditions influencing the adoption of a soda tax for public health: Analysis of the French case (2005â€“2012)	Empirical qualitative or case study	Peer-reviewed full-length journal article		1		1	1		1																		1		1										1
3421	Lee 2019	Lee	2019	United States	Berkeley	Sugar-Sweetened Beverage Consumption 3 Years After the Berkeley, California, Sugar-Sweetened Beverage Tax	Empirical quantitative	Peer-reviewed full-length journal article												1					1
2946	Leider 2019	Leider	2019	United States	Cook County	Sugar-sweetened beverage prices: Variations by beverage, food store, and neighborhood characteristics, 2017	Empirical quantitative	Peer-reviewed full-length journal article								1		1
2941	Li 2019	Li	2019	United States	United States	The implications of heterogeneous habit in consumer beverage purchases on soda and sin taxes	Simulations or modelling	Peer-reviewed full-length journal article											1
2921	Long 2019	Long	2019	United States	Maine	Cost-Effectiveness Analysis and Stakeholder Evaluation of 2 Obesity Prevention Policies in Maine, US	Simulations or modelling	Peer-reviewed full-length journal article																												1	1					1
2900	MaaniHessari 2019	MaaniHessari	2019	United States	United States	Public Meets Private: Conversations Between Coca-Cola and the CDC	Empirical qualitative or case study	Peer-reviewed full-length journal article				1
2849	Mendoza-Velazquez 2019	Mendoza-Velazquez	2019	Mexico		Prole of consumption and cost of usual and recommended drinks in Mexico, 2012-2018	Empirical quantitative	Peer-reviewed full-length journal article								1
2850	Mendoza-Velazquez 2019	Mendoza-Velazquez	2019	Mexico		[Special excise tax on food and beverages and its impact on inflation in Mexico in terms of dynamics, persistence, and change of regimeImposto especial para alimentos e bebidas e seu impacto na inflacao no Mexico: dinamica, persistencia e mudanca de regime]	Empirical quantitative	Peer-reviewed full-length journal article								1
2821	Muhammad 2019	Muhammad	2019	Global		Global patterns in price elasticities of sugar-sweetened beverage intake and potential effectiveness of tax policy: a cross-sectional study of 164 countries by sex, age and global-income decile	Empirical quantitative	Peer-reviewed full-length journal article											1																			1
2799	Ng 2019	Ng	2019	Mexico		Did high sugar-sweetened beverage purchasers respond differently to the excise tax on sugar-sweetened beverages in Mexico?	Empirical quantitative	Peer-reviewed full-length journal article											1			1	1			1												1
2785	Oddo 2019	Oddo	2019	United States	Seattle	Perceptions of the possible health and economic impacts of Seattle's sugary beverage tax	Empirical quantitative	Peer-reviewed full-length journal article						1
2751	Pedraza 2019	Pedraza	2019	Mexico		The caloric and sugar content of beverages purchased at different store-types changed after the sugary drinks taxation in Mexico	Empirical quantitative	Peer-reviewed full-length journal article											1		1		1
2748	Pell 2019	Pell	2019	United Kingdom		Support for, and perceived effectiveness of, the UK soft drinks industry levy among UK adults: cross-sectional analysis of the International Food Policy Study	Empirical quantitative	Peer-reviewed full-length journal article						1
3197	Pomeranz 2019	Pomeranz	2019	United States	United States	State Preemption of Food and Nutrition Policies and Litigation: Undermining Government's Role in Public Health	Empirical qualitative or case study	Peer-reviewed full-length journal article				1
3147	Richardson 2019	Richardson	2019	Australia		What young Australians think about a tax on sugarâ€sweetened beverages	Empirical quantitative	Peer-reviewed full-length journal article						1
3140	Roberto 2019	Roberto	2019	United States	Philadelphia	Association of a Beverage Tax on Sugar-Sweetened and Artificially Sweetened Beverages With Changes in Beverage Prices and Sales at Chain Retailers in a Large Urban Setting	Empirical quantitative	Peer-reviewed full-length journal article								1			1										1
3120	Royo-Bordonada 2019	Royo-Bordonada	2019	Spain		Impact of an excise tax on the consumption of sugar-sweetened beverages in young people living in poorer neighbourhoods of Catalonia, Spain: a difference in differences study	Empirical quantitative	Peer-reviewed full-length journal article											1			1											1	1
3091	Saxena 2019	Saxena	2019	Philippines		Modelling the impact of a tax on sweetened beverages in the Philippines: an extended cost-effectiveness analysis	Simulations or modelling	Peer-reviewed full-length journal article																													1	1	1				1
3090	Saxena 2019	Saxena	2019	South Africa		The distributional impact of taxing sugar-sweetened beverages: findings from an extended cost-effectiveness analysis in South Africa	Simulations or modelling	Peer-reviewed full-length journal article																													1	1	1			1	1
2720	Sherman 2019	Sherman	2019	United States	United States	FIZZ FIGHT: HOW SODA TAXES AFFECT COCA-COLA'S BUSINESS STRATEGY	Empirical qualitative or case study	Peer-reviewed full-length journal article		1		1	1						1																										1		1		1
2687	Sowa 2019	Sowa	2019	Australia		The impact of a sugar-sweetened beverages tax on oral health and costs of dental care in Australia	Simulations or modelling	Peer-reviewed full-length journal article																													1					1
2681	Stacey 2019	Stacey	2019	South Africa		Sugar-based beverage taxes and beverage prices: evidence from South Africa's Health Promotion Levy	Empirical quantitative	Peer-reviewed full-length journal article								1	1	1
2650	Taylor 2019	Taylor	2019	United States	Berkeley	SODA WARS: THE EFFECT OF A SODA TAX ELECTION ON UNIVERSITY BEVERAGE SALES	Empirical quantitative	Peer-reviewed full-length journal article								1			1			1											1
2619	Tselengidis 2019	Tselengidis	2019	Region	Europe	Lobbying against sugar taxation in the European Union: Analysing the lobbying arguments and tactics of stakeholders in the food and drink industries	Empirical qualitative or case study	Peer-reviewed full-length journal article				1
2614	Urwannachotima 2018	Urwannachotima	2019	Thailand		Sugar-sweetened Beverage Tax and Potential Impact on Dental Caries in Thai Adults: An Evaluation Using the Group Model Building Approach	Empirical qualitative or case study	Peer-reviewed full-length journal article	Yes							1				1	1	1	1			1											1		1						1	1
2582	Waterlander 2019	Waterlander	2019	New Zealand		The effect of food price changes on consumer purchases: a randomised experiment	Experimental	Peer-reviewed full-length journal article																								1
2574	Wilde 2019	Wilde	2019	United States	United States	Cost-Effectiveness of a US National Sugar-Sweetened Beverage Tax With a Multistakeholder Approach: Who Pays and Who Benefits	Simulations or modelling	Peer-reviewed full-length journal article																													1	1	1			1	1	1
2543	Zeiss 2019	Zeiss	2019	United States	United States	Uncalculated First-Party Externalities Given a Beverage Tax	Simulations or modelling	Peer-reviewed full-length journal article											1			1	1		1	1
2535	Zheng 2019	Zheng	2019	United States	United States	Reducing Obesity by Taxing Soft Drinks: Tax Salience and Firmsâ€™ Strategic Responses	Simulations or modelling	Peer-reviewed full-length journal article								1	1		1			1			1									1											1
3646	Acton 2020	Acton	2020	Canada		How Does the Probability of Purchasing Moderately Sugary Beverages and 100% Fruit Juice Vary Across Sugar Tax Structures?	Experimental	Peer-reviewed full-length journal article							1				1				1			1
3622	Alsukait 2020	Alsukait	2020	Saudi Arabia		Evaluating Saudi Arabia's 50% carbonated drink excise tax: Changes in prices and volume sales	Empirical quantitative	Peer-reviewed full-length journal article								1			1				1		1
3623	Alsukait 2020	Alsukait	2020	Saudi Arabia		Sugary drink excise tax policy process and implementation: Case study from Saudi Arabia	Empirical qualitative or case study	Peer-reviewed full-length journal article		1	1				1	1			1														1						1			1			1
3569	Bandy 2020	Bandy	2020	United Kingdom		Reductions in sugar sales from soft drinks in the UK from 2015 to 2018	Empirical quantitative	Peer-reviewed full-length journal article											1		1		1		1	1																					1	1
3536	Biondi 2020	Biondi	2020	United Kingdom		Between preferences and references: Asymmetric price elasticities and the simulation of fiscal policies	Simulations or modelling	Peer-reviewed full-length journal article											1			1	1		1	1	1							1				1
3525	Bleich 2020	Bleich	2020	United States	Philadelphia	The Association Of A Sweetened Beverage Tax With Changes In Beverage Prices And Purchases At Independent Stores	Empirical quantitative	Peer-reviewed full-length journal article								1	1		1			1	1						1									1					1
3502	Bosire 2020	Bosire	2020	South Africa		Attitudes and perceptions among urban South Africans towards sugar-sweetened beverages and taxation	Empirical qualitative or case study	Peer-reviewed full-length journal article						1	1																		1	1	1
3496	Bridge 2020	Bridge	2020	United Kingdom		An exploration of the portrayal of the UK soft drinks industry levy in UK national newspapers	Empirical qualitative or case study	Peer-reviewed full-length journal article			1	1																					1												1
3402	Campbell 2020	Campbell	2020	Ireland		How are frames generated? Insights from the industry lobby against the sugar tax in Ireland	Empirical qualitative or case study	Peer-reviewed full-length journal article				1																																	1
3397	Caputo 2020	Caputo	2020	United States	United States	What agricultural and food policies do U.S. consumer prefer? A bestâ€“worst scaling approach	Empirical quantitative	Peer-reviewed full-length journal article						1
3796	Carriedo 2020	Carriedo	2020	Mexico		Policy Process And Non-State Actorsâ€™ Influence On The 2014 Mexican Soda Tax	Empirical qualitative or case study	Peer-reviewed full-length journal article		1		1	1	1																			1		1										1
3381	Cawley 2020	Cawley	2020	United States	Oakland	Oakland's sugar-sweetened beverage tax: Impacts on prices, purchases and consumption by adults and children	Empirical quantitative	Peer-reviewed full-length journal article								1	1		1	1	1	1		1	1				1
3347	Chriqui 2020	Chriqui	2020	United States	Cook County	The Sweetened Beverage Tax in Cook County, Illinois: Lessons From a Failed Effort	Empirical mixed methods	Peer-reviewed full-length journal article		1		1	1	1	1																								1						1
3346	Chu 2020	Chu	2020	United Kingdom		The sugar content of children's and lunchbox beverages sold in the UK before and after the soft drink industry levy	Empirical quantitative	Peer-reviewed full-length journal article							1
3310	Cornelsen 2020	Cornelsen	2020	United Kingdom		Framing and signalling effects of taxes on sugary drinks: A discrete choice experiment among households in Great Britain	Experimental	Peer-reviewed full-length journal article											1														1	1
3294	Cuadrado 2020	Cuadrado	2020	Chile		Effects of a sugar-sweetened beverage tax on prices and affordability of soft drinks in Chile: A time series analysis	Empirical quantitative	Peer-reviewed full-length journal article								1	1																										1
3736	DÃ­az-GarcÃ­a 2020	DÃ­az-GarcÃ­a	2020	Colombia		Stakeholders and the consumption tax of sugar-sweetened beverages in Colombia	Empirical qualitative or case study	Peer-reviewed full-length journal article				1	1	1
3733	Djojosoeparto 2020	Djojosoeparto	2020	Netherlands		Stakeholder views on the potential impact of a sugar-sweetened beverages tax on the budgets, dietary intake, and health of lower and higher socioeconomic groups in the Netherlands	Empirical qualitative or case study	Peer-reviewed full-length journal article						1
3731	Doble 2020	Doble	2020	Singapore		The effect of implicit and explicit taxes on the purchasing of 'high-in-calorie' products: A randomized controlled trial	Experimental	Peer-reviewed full-length journal article											1		1											1	1	1				1
3714	Dubois 2020	Dubois	2020	United Kingdom		How well targeted are soda taxes?	Simulations or modelling	Peer-reviewed full-length journal article											1		1																	1
3711	Duplaga 2020	Duplaga	2020	Poland		The Acceptance of Key Public Health Interventions by the Polish Population Is Related to Health Literacy, But Not eHealth Literacy	Empirical quantitative	Peer-reviewed full-length journal article						1
3706	El-Sayed 2020	El-Sayed	2020	United States	Cook County	An Assessment of Food Store Compliance With the Cook County Sweetened Beverage Tax	Empirical quantitative	Peer-reviewed full-length journal article							1
3258	Falbe 2020	Falbe	2020	United States	Oakland, San Francisco	Higher Sugar-Sweetened Beverage Retail Prices After Excise Taxes in Oakland and San Francisco	Empirical quantitative	Peer-reviewed full-length journal article								1	1
3259	Falbe 2020	Falbe	2020	United States	Berkeley	Implementation of the First US Sugar-Sweetened Beverage Tax in Berkeley, CA, 2015â€“2019	Empirical qualitative or case study	Peer-reviewed full-length journal article		1		1	1		1	1	1												1				1						1			1					1
3077	Gillison 2020	Gillison	2020	United Kingdom		Parents' Perceptions and Responses to the UK Soft Drinks Industry Levy	Empirical quantitative	Peer-reviewed full-length journal article						1						1														1
3068	Goiana-da-Silva 2020	Goiana-da-Silva	2020	Portugal		Projected impact of the Portuguese sugar-sweetened beverage tax on obesity incidence across different age groups: A modelling study	Simulations or modelling	Peer-reviewed full-length journal article											1	1	1															1
3062	Goncalves 2020	Goncalves	2020	Portugal		Brown sugar, how come you taste so good? The impact of a soda tax on prices and consumption	Empirical quantitative	Peer-reviewed full-length journal article								1	1		1			1			1	1																		1
3033	Hagenaars 2020	Hagenaars	2020	United States	United States	Six lessons from introducing sweetened beverage taxes in Berkeley, Cook County, and Philadelphia: A case study comparison in agenda setting and decision making	Empirical qualitative or case study	Peer-reviewed full-length journal article		1	1	1	1	1	1																		1												1
3026	Hangoma 2020	Hangoma	2020	Zambia		The potential health and revenue effects of a tax on sugar sweetened beverages in Zambia	Simulations or modelling	Peer-reviewed full-length journal article												1	1															1	1	1	1
2997	Hoffer 2020	Hoffer	2020	United States	Washington	Expenditure effects from the 2010 washington soda tax	Empirical quantitative	Peer-reviewed full-length journal article											1									1					1										1
2975	James 2020	James	2020	Mexico		The Politics of Taxes for Health: An Analysis of the Passage of the Sugar-Sweetened Beverage Tax in Mexico	Empirical qualitative or case study	Peer-reviewed full-length journal article		1	1	1	1	1																															1
2961	Jones-Smith 2020	Jones-Smith	2020	United States	Seattle	Impact of a sweetened beverage tax on beverage prices in Seattle, WA	Empirical quantitative	Peer-reviewed full-length journal article								1	1	1
2952	Kaltenbrun 2020	Kaltenbrun	2020	South Africa		A qualitative analysis of perceptions of various stakeholders on nutrition-sensitive agricultural interventions, including the taxation on sugar-sweetened beverages (SSBs), to improve overall health and nutrition in South Africa	Empirical qualitative or case study	Peer-reviewed full-length journal article																											1
3481	Karim 2020	Karim	2020	South Africa		Industry strategies in the parliamentary process of adopting a sugar-sweetened beverage tax in South Africa: a systematic mapping	Empirical qualitative or case study	Peer-reviewed full-length journal article				1	1																						1										1
3470	Kim 2020	Kim	2020	United States	Washington	Bayesian Synthetic Control Methods	Simulations or modelling	Peer-reviewed full-length journal article								1			1
3458	Korn 2020	Korn	2020	Multicountry	Alaska, American Samoa, Commonwealth of the Northern Mariana Islands, Guam, Hawaii	Role of social ecological model level on young Pacific children's sugar-sweetened beverage and water intakes: Children's Healthy Living intervention	Empirical quantitative	Peer-reviewed full-length journal article												1					1
3433	Law 2020	Law	2020	United Kingdom		An analysis of the stock market reaction to the announcements of the UK Soft Drinks Industry Levy	Empirical quantitative	Peer-reviewed full-length journal article																																	1
3434	Law 2020	Law	2020	United Kingdom		The impact of UK soft drinks industry levy on manufacturers' domestic turnover	Empirical quantitative	Peer-reviewed full-length journal article																																	1
3432	Lawman 2020	Lawman	2020	United States	Philadelphia	One-year changes in sugar-sweetened beverage consumers' purchases following implementation of a beverage tax: a longitudinal quasi-experiment	Empirical quantitative	Peer-reviewed full-length journal article											1
3420	Lee 2020	Lee	2020	United States	United States	Health Impact and Cost-Effectiveness of Volume, Tiered, and Absolute Sugar Content Sugar-Sweetened Beverage Tax Policies in the United States: A Microsimulation Study	Simulations or modelling	Peer-reviewed full-length journal article							1					1	1																1	1	1			1
2944	Levaggi 2020	Levaggi	2020	Global		Lifestyle Taxes in the Presence of Profit Shifting	Simulations or modelling	Peer-reviewed full-length journal article					1																										1
2911	Lozano-DÃ­ez 2020	Lozano-DÃ­ez	2020	Mexico		Dynamics of prices and consumption of unhealthy foods as a monitoring tool of the strategy against obesity in Mexico	Empirical quantitative	Peer-reviewed full-length journal article								1
3800	Mandal 2020	Mandal	2020	India		Awareness and perceptions regarding taxation and health warnings related to sugar-sweetened beverages and the factors associated with these among visitors of a general out-patient clinic in Bhopal, India	Empirical quantitative	Peer-reviewed full-length journal article						1																			1
2880	Marinello 2020	Marinello	2020	United States	Oakland	Longer-term impacts of sugar-sweetened beverage taxes on fast-food beverage prices: evidence from Oakland, California, 2-year post-tax	Empirical quantitative	Peer-reviewed full-length journal article								1	1
2881	Marinello 2020	Marinello	2020	United States	Oakland	The impact of the Oakland sugar-sweetened beverage tax on bottled soda and fountain drink prices in fast-food restaurants	Empirical quantitative	Peer-reviewed full-length journal article								1	1
2848	Mialon 2020	Mialon	2020	Chile		Food industry political practices in Chile: "the economy has always been the main concern"	Empirical qualitative or case study	Peer-reviewed full-length journal article				1																																	1
2818	Murukutla 2020	Murukutla	2020	South Africa		Results of a Mass Media Campaign in South Africa to Promote a Sugary Drinks Tax	Empirical quantitative	Peer-reviewed full-length journal article					1	1						1					1								1
2784	Ojeda 2020	Ojeda	2020	Mexico		The influence of the sugar-sweetened beverage industry on public policies in Mexico	Empirical qualitative or case study	Peer-reviewed full-length journal article				1																																	1
2777	Ovrebo 2020	Ovrebo	2020	Norway		The effects of an abrupt increase in taxes on candy and soda in Norway: an observational study of retail sales	Empirical quantitative	Peer-reviewed full-length journal article											1
2747	Pell 2020	Pell	2020	United Kingdom		Anticipatory changes in British household purchases of soft drinks associated with the announcement of the Soft Drinks Industry Levy: A controlled interrupted time series analysis	Empirical quantitative	Peer-reviewed full-length journal article											1		1	1				1
2745	Pench 2020	Pench	2020	NA		Time Allocation and Snacks and Sugar Sweetened Beverages Taxation	Simulations or modelling	Peer-reviewed full-length journal article											1																	1
2744	Pereda 2020	Pereda	2020	Brazil		Price impact of taxes on sugary drinks in Brazil	Empirical quantitative	Peer-reviewed full-length journal article								1	1	1																										1
2740	Phulkerd 2020	Phulkerd	2020	Thailand		Changes in population-level consumption of taxed and non-taxed sugar-sweetened beverages (SSB) after implementation of SSB excise tax in Thailand: a prospective cohort study	Empirical quantitative	Peer-reviewed full-length journal article								1			1	1			1															1
3187	Powell 2020	Powell	2020	United States	United States	Distribution of sugar-sweetened beverage sales volume by sugar content in the United States: implications for tiered taxation and tax revenue	Empirical quantitative	Peer-reviewed full-length journal article							1				1																				1
3183	Powell 2020	Powell	2020	United States	Cook County	Evaluation of Changes in Beverage Prices and Volume Sold Following the Implementation and Repeal of a Sweetened Beverage Tax in Cook County, Illinois	Empirical quantitative	Peer-reviewed full-length journal article								1	1		1			1
3181	Powell 2020	Powell	2020	United States	Cook County	The Impact of a Sweetened Beverage Tax on Beverage Volume Sold in Cook County, Illinois, and Its Border Area	Empirical quantitative	Peer-reviewed full-length journal article											1			1	1	1	1				1
3182	Powell 2020	Powell	2020	United States	Seattle	The impact of Seattle's Sweetened Beverage Tax on beverage prices and volume sold	Empirical quantitative	Peer-reviewed full-length journal article								1	1	1	1			1		1	1				1																				1
3180	Powell 2020	Powell	2020	United States	Cook County	The impact of the Cook County, IL, Sweetened Beverage Tax on beverage prices	Empirical quantitative	Peer-reviewed full-length journal article								1	1	1
3177	Prada 2020	Prada	2020	Portugal		Knowledge and acceptance of interventions aimed at reducing sugar intake in Portugal	Empirical quantitative	Peer-reviewed full-length journal article						1
3153	Restrepo 2020	Restrepo	2020	United States	United States	The effects of soda taxes on adolescent sugar intake and blood sugar	Empirical quantitative	Peer-reviewed full-length journal article												1	1			1						1	1
3103	SÃ¡nchez-Romero 2020	SÃ¡nchez-Romero	2020	Mexico		Association between tax on sugar sweetened beverages and soft drink consumption in adults in Mexico: Open cohort longitudinal analysis of Health Workers Cohort Study	Empirical quantitative	Peer-reviewed full-length journal article												1																		1
3107	Sainsbury 2020	Sainsbury	2020	Australia		Explaining resistance to regulatory interventions to prevent obesity and improve nutrition: A case-study of a sugar-sweetened beverages tax in Australia	Empirical qualitative or case study	Peer-reviewed full-length journal article			1	1	1	1	1
3089	Scarborough 2020	Scarborough	2020	United Kingdom		Impact of the announcement and implementation of the UK Soft Drinks Industry Levy on sugar content, price, product size and number of available soft drinks in the UK, 2015-19: A controlled interrupted time series analysis	Empirical quantitative	Peer-reviewed full-length journal article								1	1																														1	1	1
3086	Schmacker 2020	Schmacker	2020	Denmark		Do prices and purchases respond similarly to soft drink tax increases and cuts?	Empirical quantitative	Peer-reviewed full-length journal article								1			1		1	1		1					1				1
2730	Segovia 2020	Segovia	2020	Ecuador		The effects of taxing sugar-sweetened beverages in Ecuador: An analysis across different income and consumption groups	Simulations or modelling	Peer-reviewed full-length journal article							1					1			1													1		1	1
2669	Summan 2020	Summan	2020	Global		The potential global gains in health and revenue from increased taxation of tobacco, alcohol and sugar-sweetened beverages: a modelling analysis	Simulations or modelling	Peer-reviewed full-length journal article																													1	1	1				1
2645	Teng 2020	Teng	2020	Tonga		Sweetened beverage taxes and changes in beverage price, imports and manufacturing: interrupted time series analysis in a middle-income country	Empirical quantitative	Peer-reviewed full-length journal article							1	1	1						1		1																1
2620	Torres-Alvarez 2020	Torres-Alvarez	2020	Mexico		Body weight impact of the sugar-sweetened beverages tax in Mexican children: A modeling study	Simulations or modelling	Peer-reviewed full-length journal article												1																1
2613	Urwannachotima 2020	Urwannachotima	2020	Thailand		Impact of sugar-sweetened beverage tax on dental caries: a simulation analysis	Simulations or modelling	Peer-reviewed full-length journal article	Yes										1																		1
2608	VallCastello 2020	VallCastello	2020	Spain		Impact of SSB taxes on sales	Empirical quantitative	Peer-reviewed full-length journal article								1			1			1																1
2555	Wrottesley 2020	Wrottesley	2020	South Africa		Assessing sugar-sweetened beverage intakes, added sugar intakes and BMI before and after the implementation of a sugar-sweetened beverage tax in South Africa	Empirical quantitative	Peer-reviewed full-length journal article												1	1									1						1
2554	Xiang 2020	Xiang	2020	United States	United States	A reconsideration of the sugar sweetened beverage tax in a household production model	Simulations or modelling	Peer-reviewed full-length journal article																							1												1
2542	Zenk 2020	Zenk	2020	United States	Oakland	Changes in Beverage Marketing at Stores Following the Oakland Sugar-Sweetened Beverage Tax	Empirical quantitative	Peer-reviewed full-length journal article																																						1
2530	Zhong 2020	Zhong	2020	United States	Philadelphia	Sugar-Sweetened and Diet Beverage Consumption in Philadelphia One Year after the Beverage Tax	Empirical quantitative	Peer-reviewed full-length journal article												1		1
3645	Acton 2021	Acton	2021	Canada		Exploring the main and moderating effects of individual-level characteristics on consumer responses to sugar taxes and front-of-pack nutrition labels in an experimental marketplace	Experimental	Peer-reviewed full-length journal article											1		1																	1
3643	Aguilar 2021	Aguilar	2021	Mexico		The effectiveness of sin food taxes: Evidence from Mexico	Empirical quantitative	Peer-reviewed full-length journal article													1										1
3640	Ahaibwe 2021	Ahaibwe	2021	Uganda		Barriers to, and facilitators of, the adoption of a sugar sweetened beverage tax to prevent non-communicable diseases in Uganda: a policy landscape analysis	Empirical qualitative or case study	Peer-reviewed full-length journal article		1	1	1	1		1
3638	Ahn 2021	Ahn	2021	United States	United States	Nonâ€Pecuniary Effects of Sugarâ€Sweetened Beverage Policies	Experimental	Peer-reviewed full-length journal article											1														1
3630	Alhareky 2021	Alhareky	2021	Saudi Arabia		Impact of Sugar Tax on Sugar-sweetened Beverage Consumption among Saudi Schoolchildren	Empirical quantitative	Peer-reviewed full-length journal article												1
3615	Amukugo 2021	Amukugo	2021	Namibia		Barriers to, and facilitators of, the adoption of a sugar sweetened beverage tax to prevent non-communicable diseases in Namibia: a policy landscape analysis	Empirical qualitative or case study	Peer-reviewed full-length journal article			1	1	1
3613	Anaf 2021	Anaf	2021	Australia		'Sweet talk': framing the merits of a sugar tax in Australia	Empirical qualitative or case study	Peer-reviewed full-length journal article			1	1		1
3590	Arteaga 2021	Arteaga	2021	Mexico		The effect of a soft drink tax in Mexico: evidence from timeâ€series industry data	Empirical quantitative	Peer-reviewed full-length journal article								1				1
3588	Asada 2021	Asada	2021	United States	Oakland	Media Coverage and Framing of Oakland's Sugar-Sweetened Beverage Tax, 2016-2019	Empirical qualitative or case study	Peer-reviewed full-length journal article			1	1	1	1																			1												1
3589	Asada 2021	Asada	2021	United States	Oakland	Oakland's Sugar-Sweetened Beverage Tax: Honoring the "Spirit" of the Ordinance Toward Equitable Implementation	Empirical qualitative or case study	Peer-reviewed full-length journal article				1																										1							1
3495	Bridge 2021	Bridge	2021	United Kingdom		A mixed-method analysis of the #SugarTax debate on Twitter	Empirical mixed methods	Peer-reviewed full-length journal article			1			1																					1
3388	Carriedo 2021	Carriedo	2021	Multicountry	Mexico, Chile, Colombia	The political economy of sugar-sweetened beverage taxation in Latin America: lessons from Mexico, Chile and Colombia	Empirical qualitative or case study	Peer-reviewed full-length journal article		1	1	1	1																						1				1						1
3379	Cawley 2021	Cawley	2021	United States	Boulder	The Passâ€Through of a Tax on Sugarâ€Sweetened Beverages in Boulder, Colorado	Empirical quantitative	Peer-reviewed full-length journal article								1	1
3297	Crosbie 2021	Crosbie	2021	United States	United States	State Preemption: An Emerging Threat to Local Sugar-Sweetened Beverage Taxation	Empirical qualitative or case study	Peer-reviewed full-length journal article				1	1																																1
3716	Du 2021	Du	2021	United States	United States	Cost-effectiveness of a national sugar-sweetened beverage tax to reduce cancer burdens and disparities in the united states	Simulations or modelling	Peer-reviewed full-length journal article																													1	1			1	1	1	1
3281	Erzse 2021	Erzse	2021	Region	sub-Saharan Africa	The data availability landscape in seven sub-Saharan African countries and its role in strengthening sugar-sweetened beverage taxation	Empirical mixed methods	Peer-reviewed full-length journal article			1		1
3277	Essman 2021	Essman	2021	South Africa		Examining the news media reaction to a national sugary beverage tax in South Africa: a quantitative content analysis	Empirical quantitative	Peer-reviewed full-length journal article				1																					1		1
3252	Fatemi 2021	Fatemi	2021	United Kingdom		Public acceptance of obesity prevention policies in the UK	Empirical quantitative	Peer-reviewed full-length journal article						1
3246	Fichera 2021	Fichera	2021	Spain		How do consumers respond to "sin taxes"? New evidence from a tax on sugary drinks	Empirical quantitative	Peer-reviewed full-length journal article								1		1	1		1	1	1	1	1	1	1											1
3218	Fuster 2021	Fuster	2021	Multicountry	Mexico, Chile	Understanding policy change for obesity prevention: learning from sugar-sweetened beverages taxes in Mexico and Chile	Empirical qualitative or case study	Peer-reviewed full-length journal article		1	1	1	1		1																		1		1							1			1	1
3204	Gibson 2021	Gibson	2021	United States	Philadelphia	No Evidence of Food or Alcohol Substitution in Response to a Sweetened Beverage Tax	Empirical quantitative	Peer-reviewed full-length journal article															1				1	1
3005	Hernandez-F 2021	Hernandez-F	2021	Mexico		Taxes to Unhealthy Food and Beverages and Oral Health in Mexico: An Observational Study	Empirical quantitative	Peer-reviewed full-length journal article																													1
2990	Howse 2021	Howse	2021	Multicountry	Australia, United Kingdom	Are young adults' discussions of public health nutrition policies associated with common food industry discourses? A qualitative pilot study	Empirical qualitative or case study	Peer-reviewed full-length journal article				1		1
3478	Kearns 2021	Kearns	2021	United States	California	California Dentists' Engagement in Media Advocacy for Sugar Restriction Policies	Empirical quantitative	Peer-reviewed full-length journal article					1
3447	Kurz 2021	Kurz	2021	Multicountry	France, Hungary	The causal impact of sugar taxes on soft drink sales: evidence from France and Hungary	Empirical quantitative	Peer-reviewed full-length journal article								1			1			1	1		1
3424	Lee 2021	Lee	2021	Multicountry	United Kingdom, United States	Message framing to inform cancer prevention pricing interventions in the UK and USA: a factorial experiment, 2019	Experimental	Peer-reviewed full-length journal article						1
2947	Leider 2021	Leider	2021	United States	Oakland	Pass-through of the Oakland, California, sugar-sweetened beverage tax in food stores two years post-implementation: A difference-in-differences study	Empirical quantitative	Peer-reviewed full-length journal article								1	1
2891	Mangera 2021	Mangera	2021	Barbados		Knowledge, attitudes and practices with regard to sugar sweetened beverages and taxation among people with type 2 diabetes mellitus in the Caribbean island of Barbados â€“ A cross sectional survey in primary care	Empirical quantitative	Peer-reviewed full-length journal article						1						1			1
2883	Mariath 2021	Mariath	2021	Brazil		Sugary drinks taxation: industry's lobbying strategies, practices, and arguments in the Brazilian legislature	Empirical qualitative or case study	Peer-reviewed full-length journal article				1																																	1
2882	Marinello 2021	Marinello	2021	United States	Philadelphia	The impact of the Philadelphia beverage tax on employment: A synthetic control analysis	Empirical quantitative	Peer-reviewed full-length journal article																																1
2857	Megally 2021	Megally	2021	Saudi Arabia		Impact of sin taxes on consumption volumes of sweetened beverages and soft drinks in Saudi Arabia [version 2; peer review: 2 approved]	Empirical quantitative	Peer-reviewed full-length journal article											1
2840	Miller 2021	Miller	2021	Australia		Adolescents report low opposition towards policy options to reduce consumption of sugary drinks	Empirical quantitative	Peer-reviewed full-length journal article						1	1
2820	Mukanu 2021	Mukanu	2021	Zambia		Nutrition related non-communicable diseases and sugar sweetened beverage policies: a landscape analysis in Zambia	Empirical qualitative or case study	Peer-reviewed full-length journal article		1	1	1	1		1
2749	Pell 2021	Pell	2021	United Kingdom		Changes in soft drinks purchased by British households associated with the UK soft drinks industry levy: controlled interrupted time series analysis	Empirical quantitative	Peer-reviewed full-length journal article											1		1	1	1	1	1	1	1	1
3172	Puig-Codina 2021	Puig-Codina	2021	Spain		The impact of taxing sugar-sweetened beverages on cola purchasing in Catalonia: an approach to causal inference with time series cross-sectional data	Empirical quantitative	Peer-reviewed full-length journal article								1			1			1
3158	Reeve 2021	Reeve	2021	Solomon Islands		Action-oriented prospective policy analysis to inform the adoption of a fiscal policy to reduce diet-related disease in the Solomon Islands	Empirical qualitative or case study	Peer-reviewed full-length journal article		1	1	1	1		1
3129	Rojas 2021	Rojas	2021	United States	Berkeley, Washington	DO TAXES ON SODA AND SUGARY DRINKS WORK? SCANNER DATA EVIDENCE FROM BERKELEY AND WASHINGTON STATE	Empirical quantitative	Peer-reviewed full-length journal article		1		1			1	1			1										1										1						1
3115	Ruhara 2021	Ruhara	2021	Rwanda		Strengthening prevention of nutrition-related non-communicable diseases through sugar-sweetened beverages tax in Rwanda: a policy landscape analysis	Empirical qualitative or case study	Peer-reviewed full-length journal article			1	1	1		1
3101	Sandoval 2021	Sandoval	2021	Latin America and Caribbean		Excise taxes on sugar-sweetened beverages in Latin America and the Caribbean	Empirical qualitative or case study	Peer-reviewed full-length journal article							1
2728	Seiler 2021	Seiler	2021	United States	Philadelphia	The Impact of Soda Taxes: Pass-Through, Tax Avoidance, and Nutritional Effects	Empirical quantitative	Peer-reviewed full-length journal article								1			1		1	1		1	1	1			1										1
2712	Silva 2021	Silva	2021	Portugal		Sugars and artificial sweeteners in soft drinks: A decade of evolution in Portugal	Empirical quantitative	Peer-reviewed full-length journal article																																								1
2682	Stacey 2021	Stacey	2021	South Africa		Changes in beverage purchases following the announcement and implementation of South Africa's Health Promotion Levy: an observational study	Empirical quantitative	Peer-reviewed full-length journal article											1		1	1	1								1							1
2646	Teng 2021	Teng	2021	Tonga		Equity of expenditure changes associated with a sweetened-beverage tax in Tonga: repeated cross-sectional household surveys	Empirical quantitative	Peer-reviewed full-length journal article											1					1	1													1					1
2644	Teng 2021	Teng	2021	Cook Islands		Impact of sugar-sweetened beverage taxes on price, import and sale volumes in an island: interrupted time series analysis	Empirical quantitative	Peer-reviewed full-length journal article								1			1
2634	Thow 2021	Thow	2021	Region	sub-Saharan Africa	The political economy of sugar-sweetened beverage taxation: an analysis from seven countries in sub-Saharan Africa	Empirical qualitative or case study	Peer-reviewed full-length journal article		1	1	1	1																						1
2623	Tonnies 2021	Tonnies	2021	Germany		Estimating the impact of tax policy interventions on the projected number and prevalence of adults with type 2 diabetes in Germany between 2020 and 2040	Simulations or modelling	Peer-reviewed full-length journal article																													1
2609	Valizadeh 2021	Valizadeh	2021	United States	United States	Would A National Sugar-Sweetened Beverage Tax in the United States Be Well Targeted?	Simulations or modelling	Peer-reviewed full-length journal article										1	1									1										1					1
2541	Zenk 2021	Zenk	2021	United States	Oakland	No long-term store marketing changes following sugar-sweetened beverage tax implementation: Oakland, California	Empirical quantitative	Peer-reviewed full-length journal article																																						1
2540	Zhang 2021	Zhang	2021	United States	United States	Revisiting Sugar Taxes and Sugary Drink Consumption: Evidence from the Random-Coefficient Demand Model	Simulations or modelling	Peer-reviewed full-length journal article											1
2528	Zizzo 2021	Zizzo	2021	United Kingdom		The impact of taxation and signposting on diet: an online field study with breakfast cereals and soft drinks	Experimental	Peer-reviewed full-length journal article											1						1									1
[truncated: 7 more columns]
